# Supplementary material for: Identification of a highly active tannase enzyme from the oral pathogen Fusobacterium nucleatum subsp. polymorphum
Source: Microb Cell Fact. 2018 Feb 26;17:33. doi: 10.1186/s12934-018-0880-4 (PMC5828091; doi:10.1186/s12934-018-0880-4)
Supplement: Supplementary file 1 — Additional file 1: Table S1. TanBFnp orthologs in bacterial species, including Fusobacterium and the most prevalent genera identified in the human oral microbiota. [file 12934_2018_880_MOESM1_ESM.xlsx]

## Sheet: Sheet1
Table 1. TanBFnp orthologs in bacterial species, including Fusobacterium and the most prevalent genera identified in the human oral microbiota.
Description	Strain	Accession	Max score	Total score	Query cover	E value	Ident
Fusobacterium spp.
MULTISPECIES: hypothetical protein	Fusobacterium	WP_005909013.1	983	983	0.99	0.0	0.92
alpha/beta hydrolase	Fusobacterium hwasookii	WP_080587735.1	961	961	0.96	0.0	0.93
hypothetical protein B437_07883	Fusobacterium hwasookii ChDC F128	EJU07201.1	989	989	0.99	0.0	0.92
alpha/beta hydrolase	Fusobacterium hwasookii ChDC F174	ALQ40674.1	983	983	0.99	0.0	0.92
alpha/beta hydrolase	Fusobacterium hwasookii ChDC F206	ALQ36252.1	990	990	0.99	0.0	0.93
alpha/beta hydrolase	Fusobacterium hwasookii ChDC F300	ALQ37160.1	977	977	0.99	0.0	0.92
alpha/beta hydrolase	Fusobacterium massiliense	WP_074015798.1	617	617	0.93	0.0	0.64
hypothetical protein	Fusobacterium necrophorum	WP_062718221.1	482	482	0.98	9e-164	0.51
hypothetical protein HMPREF9466_01788	Fusobacterium necrophorum subsp. funduliforme 1_1_36S	EHO19857.1	464	464	0.85	2e-157	0.54
alpha/beta hydrolase	Fusobacterium necrophorum subsp. funduliforme B35	KID49866.1	461	461	0.85	2e-156	0.54
hypothetical protein	Fusobacterium nucleatum	WP_016361290.1	983	983	1	0.0	0.91
hypothetical protein HMPREF2085_00606	Fusobacterium nucleatum 13_3C	ETZ29260.1	1043	1043	1	0.0	0.98
hypothetical protein HMPREF1539_01196	Fusobacterium nucleatum CTI-2	ERT42841.1	995	995	1	0.0	0.93
hypothetical protein HMPREF1767_00980	Fusobacterium nucleatum CTI-6	ERT47938.1	1040	1040	1	0.0	0.98
alpha/beta hydrolase	Fusobacterium nucleatum subsp. animalis	ASG31874.1	965	965	0.96	0.0	0.93
hypothetical protein HMPREF0409_00517	Fusobacterium nucleatum subsp. animalis 4_8	AGM23662.1	979	979	0.99	0.0	0.91
alpha/beta superfamily hydrolase	Fusobacterium nucleatum subsp. animalis ATCC 51191	EGQ79798.1	986	986	1	0.0	0.92
alpha/beta hydrolase	Fusobacterium nucleatum subsp. nucleatum	ALF25091.1	998	998	1	0.0	0.93
hypothetical protein HMPREF0397_0259	Fusobacterium nucleatum subsp. nucleatum ATCC 23726	EFG96117.1	1008	1008	0.99	0.0	0.94
alpha/beta hydrolase	Fusobacterium nucleatum subsp. nucleatum ChDC F316	ALF24034.1	994	994	0.99	0.0	0.93
alpha/beta hydrolase	Fusobacterium nucleatum subsp. polymorphum	ALM93374.1	1043	1043	1	0.0	0.98
hypothetical protein FNP_1930	Fusobacterium nucleatum subsp. polymorphum ATCC 10953	EDK89700.1	1033	1033	1	0.0	0.97
hypothetical protein FNV1383	Fusobacterium nucleatum subsp. vincentii ATCC 49256	EAA24446.1	954	954	0.96	0.0	0.91
hypothetical protein	Fusobacterium periodonticum	WP_008793662.1	932	932	1	0.0	0.86
hypothetical protein FUSPEROL_01967	Fusobacterium periodonticum ATCC 33693	EFE85927.1	914	914	1	0.0	0.84
hypothetical protein	Fusobacterium sp. CM1	WP_032837286.1	984	984	0.99	0.0	0.92
hypothetical protein HMPREF1500_1214	Fusobacterium sp. CM22	EUB21654.1	1011	1011	0.99	0.0	0.95
alpha/beta hydrolase	Fusobacterium sp. HMSC064B11	OFO30425.1	1030	1030	1	0.0	0.97
alpha/beta hydrolase	Fusobacterium sp. HMSC064B12	WP_070627978.1	988	988	0.99	0.0	0.91
hypothetical protein HMPREF1501_1794	Fusobacterium sp. OBRC1	EUB34473.1	1036	1036	1	0.0	0.98
alpha/beta hydrolase	Fusobacterium sp. oral taxon 203	ASS40237.1	998	998	0.99	0.0	0.94
Oral Bacteria
hypothetical protein	Abiotrophia defectiva	WP_023392395.1	185	185	0.85	5e-48	0.3
hypothetical protein	Acinetobacter baumannii	WP_004841932.1	492	492	0.99	7e-167	0.47
conserved hypothetical protein	Acinetobacter baumannii SDF	CAP00496.1	130	130	0.56	4e-30	0.32
MULTISPECIES: esterase	Actinomyces	WP_077240376.1	134	194	0.77	6e-30	0.32
esterase	Actinomyces dentalis	WP_026410680.1	111	170	0.74	3e-22	0.28
esterase	Actinomyces denticolens	WP_073453816.1	134	195	0.77	6e-30	0.32
Tat pathway signal sequence domain protein	Actinomyces johnsonii	WP_021610282.1	148	148	0.85	9e-35	0.27
esterase	Actinomyces naeslundii	WP_075409031.1	133	196	0.77	1e-29	0.3
hypothetical protein HMPREF1129_1173	Actinomyces naeslundii str. Howell 279	EJN84802.1	135	197	0.77	3e-30	0.3
esterase	Actinomyces oris	WP_075404362.1	171	171	0.85	4e-43	0.28
hypothetical protein	Actinomyces slackii	WP_026426919.1	120	120	0.87	3e-25	0.27
esterase	Actinomyces sp. HMSC075C01	WP_070660027.1	140	201	0.77	4e-32	0.32
esterase	Actinomyces sp. HMSC08A09	WP_070511862.1	140	197	0.77	3e-32	0.32
esterase	Actinomyces sp. oral taxon 170	WP_009403912.1	143	143	0.85	3e-33	0.26
esterase	Actinomyces sp. oral taxon 171	WP_009396270.1	140	196	0.77	6e-32	0.32
esterase	Actinomyces sp. oral taxon 175	WP_009747481.1	142	202	0.77	8e-33	0.33
esterase	Actinomyces sp. oral taxon 849	WP_009233501.1	170	170	0.85	1e-42	0.29
hypothetical protein	Actinomyces viscosus	WP_003789714.1	139	197	0.77	9e-32	0.32
hypothetical protein	Aggregatibacter actinomycetemcomitans	WP_061886528.1	511	511	0.94	6e-175	0.53
LOW QUALITY PROTEIN: alpha/beta superfamily hydrolase	Aggregatibacter actinomycetemcomitans ANH9381	AEW77587.1	457	457	0.94	2e-154	0.49
hypothetical protein CF65_02076	Aggregatibacter actinomycetemcomitans HK1651	AHN72283.1	412	412	0.73	4e-138	0.55
alpha/beta superfamily hydrolase	Aggregatibacter actinomycetemcomitans serotype e str. SC1083	EGY34426.1	512	512	0.94	1e-175	0.53
alpha/beta hydrolase	Aggregatibacter aphrophilus	WP_083015592.1	543	543	0.97	0.0	0.54
hypothetical protein	Aggregatibacter segnis	WP_006718097.1	550	550	0.94	0.0	0.56
MULTISPECIES: hypothetical protein	Atopobium	WP_021736192.1	129	129	0.88	3e-28	0.26
hypothetical protein	Atopobium deltae	WP_066306196.1	115	115	0.88	9e-24	0.23
hypothetical protein	Atopobium fossor	WP_028263989.1	126	126	0.85	3e-27	0.26
hypothetical protein	Atopobium minutum	WP_002563363.1	130	130	0.88	2e-28	0.26
hypothetical protein	Atopobium parvulum	WP_012809106.1	146	146	0.85	5e-34	0.26
hypothetical protein	Atopobium rimae	WP_003149912.1	125	173	0.77	6e-27	0.3
hypothetical protein	Atopobium sp. oral taxon 199	WP_016477259.1	130	176	0.75	1e-28	0.31
hypothetical protein	Atopobium sp. oral taxon 810	WP_021625890.1	120	120	0.53	3e-25	0.3
hypothetical protein	Campylobacter concisus	WP_021091923.1	413	413	1	1e-136	0.44
alpha/beta hydrolase	Campylobacter curvus	WP_018136724.1	514	514	0.93	3e-176	0.54
hypothetical protein	Campylobacter gracilis	WP_005869315.1	486	486	0.95	1e-164	0.49
hypothetical protein	Campylobacter rectus	WP_004320555.1	470	470	0.93	7e-159	0.49
esterase/lipase	Campylobacter showae	WP_009492600.1	478	478	0.93	8e-162	0.5
hypothetical protein CAMSH0001_0861	Campylobacter showae RM3277	EET79251.1	487	487	0.93	3e-165	0.5
hypothetical protein	Capnocytophaga gingivalis	WP_002666920.1	478	478	0.93	2e-161	0.52
hypothetical protein HMPREF9331_01598	Capnocytophaga granulosa ATCC 51502	EPD28398.1	471	471	0.94	1e-158	0.51
alpha/beta hydrolase	Capnocytophaga sp. ChDC OS43	WP_088595147.1	476	476	0.93	1e-158	0.51
DJ-1/PfpI family protein	Capnocytophaga sp. oral taxon 329 str. F0087	KHE70305.1	472	472	0.93	5e-157	0.51
alpha/beta hydrolase	Capnocytophaga sputigena	WP_096088077.1	487	487	0.93	1e-162	0.53
MULTISPECIES: alpha/beta hydrolase	Eikenella	WP_067530837.1	519	519	1	5e-178	0.5
alpha/beta hydrolase	Eikenella corrodens	WP_023886667.1	522	522	1	3e-179	0.51
alpha/beta hydrolase	Eikenella sp. HMSC061C02	WP_070542448.1	523	523	1	9e-180	0.51
alpha/beta hydrolase	Eikenella sp. NML99-0057	WP_067447164.1	521	521	1	8e-179	0.5
alpha/beta hydrolase	Haemophilus parasuis	WP_075630883.1	530	530	0.99	0.0	0.52
alpha/beta hydrolase fold family protein	Haemophilus parasuis 29755	EQA95370.1	428	428	0.79	7e-144	0.54
nicotinate phosphoribosyltransferase	Haemophilus parasuis 84-15995	EQA08215.1	413	413	0.79	5e-138	0.53
nicotinate phosphoribosyltransferase	Haemophilus parasuis D74	EQA07931.1	434	434	0.79	3e-146	0.55
nicotinate phosphoribosyltransferase	Haemophilus parasuis gx033	EMY46388.1	467	467	0.85	1e-158	0.54
nicotinate phosphoribosyltransferase	Haemophilus parasuis SH0165	ACL33043.1	430	430	0.79	1e-144	0.54
alpha/beta hydrolase fold family protein	Haemophilus parasuis str. Nagasaki	EQA00454.1	419	419	0.79	3e-140	0.53
nicotinate phosphoribosyltransferase	Haemophilus parasuis ZJ0906	AGO17274.1	379	379	0.63	2e-125	0.59
hypothetical protein	Haemophilus pittmaniae	WP_007242021.1	531	531	0.99	0.0	0.52
hypothetical protein	Haemophilus sputorum	WP_007524740.1	531	531	0.94	0.0	0.55
hypothetical protein	Kingella oralis	WP_003793531.1	422	422	0.88	3e-141	0.52
tannase	Lactobacillus gasseri	WP_077410403.1	124	197	0.85	1e-26	0.31
hypothetical protein	Lactobacillus plantarum	WP_021337119.1	393	393	0.93	4e-129	0.43
hypothetical protein	Leptotrichia buccalis	WP_015770208.1	551	551	0.94	0.0	0.59
hypothetical protein HMPREF0554_1369	Leptotrichia goodfellowii F0264	EEY34771.1	504	504	0.78	6e-173	0.61
hypothetical protein	Leptotrichia hofstadii	WP_006805845.1	555	555	0.95	0.0	0.59
alpha/beta hydrolase	Leptotrichia shahii	WP_018451243.1	556	556	0.95	0.0	0.59
alpha/beta hydrolase	Leptotrichia sp. Marseille-P3007	WP_071123737.1	554	554	0.95	0.0	0.59
hypothetical protein	Leptotrichia sp. oral taxon 212	WP_053393202.1	560	560	0.94	0.0	0.59
hypothetical protein	Leptotrichia sp. oral taxon 225	WP_021768411.1	558	558	0.95	0.0	0.59
alpha/beta hydrolase	Leptotrichia sp. oral taxon 498	WP_094080723.1	554	554	0.95	0.0	0.6
alpha/beta hydrolase	Leptotrichia sp. oral taxon 847	WP_068158143.1	554	554	0.95	0.0	0.59
hypothetical protein	Leptotrichia sp. oral taxon 879	WP_021744142.1	550	550	0.95	0.0	0.58
hypothetical protein	Leptotrichia trevisanii	WP_026747745.1	552	552	0.95	0.0	0.59
hypothetical protein	Leptotrichia wadei	WP_021746097.1	558	558	0.95	0.0	0.6
MULTISPECIES: alpha/beta hydrolase	Neisseria	WP_049336903.1	479	479	0.98	4e-162	0.49
hypothetical protein	Neisseria bacilliformis	WP_007343802.1	503	503	0.93	5e-172	0.53
alpha/beta hydrolase	Neisseria cinerea	WP_003676975.1	481	481	0.98	6e-163	0.49
alpha/beta hydrolase	Neisseria dentiae	WP_085366876.1	489	489	0.98	2e-166	0.51
alpha/beta hydrolase	Neisseria elongata	WP_053088236.1	472	472	0.91	1e-159	0.52
alpha/beta hydrolase fold	Neisseria elongata subsp. elongata	SFG89838.1	472	472	0.91	8e-160	0.52
alpha/beta hydrolase	Neisseria flavescens	WP_063068336.1	485	485	0.98	1e-164	0.5
hypothetical protein NEIFL0001_2101	Neisseria flavescens SK114	EER57008.1	488	488	0.98	8e-166	0.5
alpha/beta hydrolase	Neisseria lactamica	WP_045750145.1	481	481	0.98	4e-163	0.49
unnamed protein product	Neisseria lactamica Y92-1009	CBX21561.1	481	481	0.98	4e-163	0.49
alpha/beta hydrolase	Neisseria meningitidis	WP_049329503.1	481	481	0.98	5e-163	0.5
alpha/beta hydrolase	Neisseria mucosa	WP_003743453.1	484	484	0.98	3e-164	0.5
alpha/beta hydrolase	Neisseria perflava	WP_101756216.1	484	484	0.98	2e-164	0.49
alpha/beta hydrolase	Neisseria sicca	WP_016686649.1	482	482	0.98	1e-163	0.5
alpha/beta hydrolase	Neisseria sp. oral taxon 014	WP_009173573.1	502	502	0.99	2e-171	0.5
alpha/beta hydrolase	Neisseria subflava	WP_004520942.1	484	484	0.97	2e-164	0.5
hypothetical protein	Olsenella sp. oral taxon 807	WP_050340849.1	182	182	0.85	2e-47	0.29
hypothetical protein	Olsenella sp. oral taxon 809	WP_009279660.1	112	161	0.77	2e-22	0.31
hypothetical protein	Porphyromonas sp. oral taxon 278	WP_021666623.1	271	271	0.98	1e-81	0.34
alpha/beta hydrolase	Porphyromonas sp. oral taxon 279	WP_009432331.1	291	291	0.99	3e-89	0.35
MULTISPECIES: hypothetical protein	Prevotella	WP_051403429.1	299	299	0.93	3e-92	0.38
alpha/beta hydrolase	Prevotella bryantii	WP_027453930.1	290	290	0.99	1e-88	0.36
alpha/beta hydrolase	Prevotella copri	WP_089544193.1	295	295	1	2e-90	0.35
alpha/beta hydrolase	Prevotella intermedia	WP_100328371.1	278	278	0.98	3e-84	0.35
hypothetical protein	Prevotella melaninogenica	WP_013265794.1	275	275	0.99	5e-83	0.35
hypothetical protein	Prevotella oralis	WP_050786870.1	298	298	0.93	7e-92	0.38
hypothetical protein HMPREF0663_11639	Prevotella oralis ATCC 33269	EFZ36726.1	299	299	0.99	3e-92	0.37
hypothetical protein HMPREF1199_00889	Prevotella oralis CC98A	ETD19994.1	298	298	0.93	4e-92	0.38
hypothetical protein HMPREF1475_00831	Prevotella oralis HGA0225	EPH18920.1	298	298	0.93	8e-92	0.38
hypothetical protein	Prevotella scopos	WP_025839231.1	277	277	0.98	1e-83	0.35
hypothetical protein	Prevotella shahii	WP_025817343.1	281	281	0.98	5e-85	0.35
hypothetical protein	Prevotella sp. HJM029	WP_028899288.1	277	277	0.98	1e-83	0.34
hypothetical protein	Prevotella veroralis	WP_018911437.1	278	278	0.98	3e-84	0.35
alpha/beta hydrolase	Prevotellaceae bacterium Marseille-P2826	WP_075566569.1	281	281	0.99	5e-85	0.35
hypothetical protein	Propionibacterium acidifaciens	WP_081660490.1	217	217	0.93	3e-60	0.29
X-Pro dipeptidyl-peptidase, S15 domain protein	Propionibacterium acidifaciens F0233	ERK62441.1	221	221	0.93	9e-62	0.3
hypothetical protein	Selenomonas artemidis	WP_026761742.1	422	422	0.93	8e-140	0.46
hypothetical protein HMPREF9555_00854	Selenomonas artemidis F0399	EFW29972.1	318	318	0.7	2e-101	0.47
hypothetical protein	Selenomonas noxia	WP_006694915.1	407	407	0.94	1e-133	0.44
hypothetical protein	Selenomonas sp. F0473	WP_009729079.1	427	427	0.93	8e-142	0.47
alpha/beta hydrolase	Selenomonas sp. oral taxon 126	WP_066846003.1	408	408	0.94	1e-134	0.45
hypothetical protein	Selenomonas sp. oral taxon 137	WP_037350107.1	417	417	0.93	1e-137	0.46
hypothetical protein HMPREF9162_0847	Selenomonas sp. oral taxon 137 str. F0430	EFR41601.1	417	417	0.93	7e-138	0.46
esterase	Staphylococcus lugdunensis	WP_084944600.1	133	133	0.57	2e-29	0.31
MULTISPECIES: tannase	Streptococcus	WP_009854692.1	247	247	0.88	2e-72	0.35
tannase	Streptococcus gallolyticus	WP_074657964.1	242	242	0.88	2e-70	0.35
hypothetical protein	Streptococcus oralis	WP_061415046.1	135	195	0.79	2e-30	0.33
alpha/beta hydrolase	Tannerella sp. oral taxon BU063 isolate Cell 6/7/9	ETK08093.1	271	271	0.93	2e-81	0.34
MULTISPECIES: hypothetical protein	Veillonella	WP_008602394.1	430	430	0.93	3e-143	0.47
hypothetical protein	Veillonella atypica	WP_005384027.1	427	427	0.93	3e-136	0.46
hypothetical protein HMPREF9321_0635	Veillonella atypica ACS-049-V-Sch6	EFL56845.1	426	426	0.93	5e-136	0.46
hypothetical protein HMPREF9684_1360	Veillonella atypica ACS-134-V-Col7a	EFL58483.1	427	427	0.93	1e-138	0.46
hypothetical protein HMPREF1867_01025	Veillonella dispar	KXB85600.1	446	446	0.93	3e-142	0.47
hypothetical protein VEIDISOL_00351	Veillonella dispar ATCC 17748	EEP66285.1	441	441	0.93	3e-139	0.47
hypothetical protein Q619_VDC00554G0019	Veillonella dispar DORA_11	ETI98323.1	430	430	0.93	1e-141	0.47
hypothetical protein HMPREF1865_00474	Veillonella parvula	KXB86971.1	432	432	0.93	1e-137	0.47
hypothetical protein HMPREF9323_1597	Veillonella parvula ACS-068-V-Sch12	EGL76867.1	433	433	0.93	7e-141	0.47
hypothetical protein HMPREF1035_0817	Veillonella parvula ATCC 17745	EFB86136.1	435	435	0.93	1e-136	0.47
ATPase involved in DNA repair-like protein	Veillonella parvula DSM 2008	ACZ25255.1	441	441	0.93	3e-139	0.47
Exonuclease SbcC	Veillonella parvula HSIVP1	EQC64984.1	429	429	0.93	1e-142	0.47
Uncharacterized conserved protein	Veillonella rodentium	SNV74049.1	431	431	0.93	3e-136	0.47
hypothetical protein	Veillonella seminalis	WP_006556628.1	266	411	0.75	1e-80	0.58
hypothetical protein HMPREF1151_1185	Veillonella sp. ACP1	EJO49419.1	431	431	0.93	1e-136	0.46
hypothetical protein HMPREF1521_0830	Veillonella sp. AS16	ETS91979.1	428	428	0.93	9e-140	0.47
putative uncharacterized protein	Veillonella sp. CAG:933	CCX55187.1	468	468	0.98	1e-157	0.49
hypothetical protein Q620_VSAC01093G0001	Veillonella sp. DORA_A_3_16_22	ETJ14891.1	442	442	0.93	1e-146	0.48
hypothetical protein HMPREF1477_01545	Veillonella sp. HPA0037	EPD78977.1	431	431	0.93	3e-141	0.47
hypothetical protein HMPREF1504_0285	Veillonella sp. ICM51a	EUB25360.1	430	430	0.93	4e-136	0.47
hypothetical protein HMPREF9199_1666	Veillonella sp. oral taxon 158 str. F0412	EFR59477.1	434	434	0.93	6e-137	0.47
hypothetical protein	Veillonella tobetsuensis	WP_071824934.1	434	434	0.93	7e-145	0.47
Other
hypothetical protein	Abiotrophia sp. HMSC24B09	WP_083316347.1	188	188	0.96	2e-49	0.3
alpha/beta hydrolase	Acetobacterium dehalogenans	WP_051355699.1	452	452	0.94	2e-152	0.47
MULTISPECIES: alpha/beta hydrolase	Acidaminococcus	WP_009015562.1	429	429	0.96	3e-142	0.44
alpha/beta hydrolase	Acidaminococcus fermentans	WP_074739319.1	446	446	0.95	8e-149	0.47
alpha/beta hydrolase	Acidaminococcus intestini CAG:325	CDB94748.1	382	382	0.93	2e-124	0.43
alpha/beta hydrolase	Acidaminococcus massiliensis	WP_075581071.1	452	452	0.94	2e-151	0.48
alpha/beta hydrolase	Acidaminococcus sp. BV3L6	WP_035224377.1	432	432	0.96	2e-143	0.44
hypothetical protein HMPREF1479_01261	Acidaminococcus sp. HPA0509	EPD72003.1	428	428	0.96	4e-142	0.44
alpha/beta hydrolase	Acidaminococcus timonensis	WP_071142307.1	442	442	0.95	3e-147	0.46
hypothetical protein	Acidovorax sp. 62	WP_099742557.1	211	211	0.93	8e-58	0.32
hypothetical protein	Acidovorax sp. CF316	WP_007857760.1	206	206	0.92	4e-56	0.31
hypothetical protein	Acidovorax sp. KKS102	WP_015011875.1	220	220	0.92	2e-61	0.31
hypothetical protein	Acinetobacter baylyi	WP_017385281.1	245	245	0.93	9e-71	0.35
alpha/beta hydrolase	Acinetobacter boissieri	WP_092749963.1	483	483	0.98	4e-164	0.49
alpha/beta hydrolase	Acinetobacter marinus	WP_092618991.1	474	474	0.98	9e-160	0.48
alpha/beta hydrolase	Acinetobacter nosocomialis	WP_087606942.1	491	491	0.99	9e-167	0.47
hypothetical protein	Acinetobacter pittii	WP_069030495.1	216	216	0.95	1e-59	0.34
alpha/beta hydrolase	Acinetobacter populi	WP_087621521.1	496	496	0.94	1e-168	0.51
hypothetical protein	Actinobacillus capsulatus	WP_018652084.1	548	548	0.94	0.0	0.55
alpha/beta hydrolase	Actinobacillus succinogenes	WP_012073721.1	494	494	0.94	4e-168	0.51
hypothetical protein	Actinobacteria bacterium OK006	WP_054231395.1	269	269	0.95	5e-80	0.36
hypothetical protein OK074_7026	Actinobacteria bacterium OK074	KPI24449.1	266	266	0.95	6e-79	0.35
hypothetical protein OV320_8780	Actinobacteria bacterium OV320	KPI24118.1	264	264	0.92	6e-78	0.35
esterase	Actinomyces glycerinitolerans	WP_073331503.1	129	191	0.74	5e-28	0.3
esterase	Actinomyces ruminicola	WP_092537694.1	127	185	0.77	1e-27	0.29
esterase	Actinomyces sp. CtC 72	WP_086614429.1	127	187	0.77	1e-27	0.29
Tannase	Actinomyces succiniciruminis	CED91907.1	129	181	0.74	3e-28	0.3
hypothetical protein	Actinoplanes regularis	WP_089297426.1	201	201	0.93	2e-54	0.31
esterase	Actinoplanes subtropicus	WP_030441997.1	134	192	0.78	8e-30	0.32
Tat pathway signal sequence domain protein	Agrobacterium tumefaciens	WP_099086679.1	269	269	0.93	4e-80	0.35
hypothetical protein	Agromyces sp. Soil535	WP_056733312.1	227	227	0.92	5e-64	0.32
hypothetical protein	Albidiferax sp. OV413	WP_092756869.1	212	212	0.92	9e-58	0.32
hypothetical protein	Allisonella histaminiformans	WP_091365275.1	159	159	0.85	1e-38	0.29
hypothetical protein	Alloscardovia macacae	WP_094726048.1	371	371	0.93	9e-121	0.42
hypothetical protein	Alteromonadaceae bacterium XY-R5	WP_067740793.1	214	214	0.95	4e-59	0.32
hypothetical protein BCR32DRAFT_291169	Anaeromyces robustus	ORX84711.1	124	124	0.88	3e-26	0.27
hypothetical protein	Anaerovibrio lipolyticus	WP_039207528.1	465	465	0.94	4e-156	0.5
alpha/beta hydrolase	Arsenicibacter rosenii	WP_071502142.1	479	479	0.98	3e-162	0.47
hypothetical protein	Asticcacaulis excentricus	WP_013479890.1	271	271	0.97	3e-81	0.35
hypothetical protein	Atopobium sp. BS2	WP_035434737.1	122	175	0.77	6e-26	0.29
tannase	Atopobium sp. HMSC064B08	WP_070699807.1	127	174	0.77	2e-27	0.3
hypothetical protein	Atopobium sp. ICM42b	WP_035427871.1	125	178	0.77	8e-27	0.29
tannase	Atopobium vaginae	WP_006304245.1	117	117	0.57	4e-24	0.27
MULTISPECIES: alpha/beta hydrolase	Bacillus	WP_040057425.1	541	541	0.99	0.0	0.52
alpha/beta hydrolase	Bacillus aryabhattai	WP_074683345.1	535	535	0.99	0.0	0.54
hypothetical protein	Bacillus endophyticus	WP_061805682.1	544	544	0.99	0.0	0.53
hypothetical protein	Bacillus sp. REN51N	WP_040060100.1	137	207	0.8	6e-31	0.33
hypothetical protein XD52_1264	bacterium 42_11	KUK13453.1	437	437	0.97	1e-145	0.48
hypothetical protein F083_2882	bacterium F083	KWW28254.1	257	257	0.96	2e-76	0.36
tannase	bacterium OL-1	WP_032111074.1	126	188	0.79	4e-27	0.29
alpha/beta hydrolase	Bacteroidales bacterium	PCH71240.1	469	469	0.96	3e-158	0.49
alpha/beta hydrolase	Basfia succiniciproducens	WP_100052919.1	542	542	0.94	0.0	0.56
alpha/beta hydrolase	Bibersteinia trehalosi	WP_064318465.1	503	503	0.99	2e-171	0.49
hypothetical protein	Blautia schinkii	WP_044945507.1	239	239	0.91	4e-69	0.33
alpha/beta hydrolase	Blautia sp. KB1	WP_095175021.1	455	455	0.93	2e-153	0.47
hypothetical protein ABS43_08505	Bordetella sp. SCN 67-23	ODS74786.1	215	215	0.93	6e-59	0.31
hypothetical protein	Brenneria sp. EniD312	WP_009113461.1	494	494	0.95	9e-168	0.5
hypothetical protein BTH42_29580	Burkholderia sp. SRS-W-2-2016	OLL28123.1	206	206	0.92	5e-56	0.32
alpha/beta hydrolase	Burkholderiales bacterium PBB2	OYU26319.1	399	399	0.92	3e-131	0.44
hypothetical protein CK3_03260	butyrate-producing bacterium SS3/4	CBL40176.1	162	238	0.77	1e-39	0.36
alpha/beta hydrolase	Butyrivibrio fibrisolvens	WP_074757617.1	434	434	0.93	1e-144	0.45
tannase	Butyrivibrio sp. FCS006	WP_026519271.1	149	212	0.82	7e-35	0.32
hypothetical protein	Butyrivibrio sp. FCS014	WP_024867273.1	151	216	0.82	9e-36	0.32
tannase	Butyrivibrio sp. NC2002	WP_035766732.1	145	211	0.78	8e-34	0.32
tannase	Butyrivibrio sp. NC2007	WP_022767621.1	145	209	0.86	9e-34	0.3
hypothetical protein	Butyrivibrio sp. VCB2001	WP_026521854.1	147	211	0.86	2e-34	0.31
tannase	Butyrivibrio sp. XPD2006	WP_022766035.1	151	216	0.82	1e-35	0.32
alpha/beta hydrolase	Caecibacter massiliensis	WP_075581914.1	444	444	0.93	9e-148	0.47
hypothetical protein	Caldimonas manganoxidans	WP_019561589.1	207	207	0.92	5e-56	0.33
hypothetical protein	Campylobacter sp. 10_1_50	WP_009295205.1	412	412	0.94	1e-136	0.45
alpha/beta hydrolase	Campylobacter sp. FOBRC14	WP_009650309.1	514	514	0.93	2e-176	0.53
alpha/beta superfamily hydrolase	Candidatus Moduliflexus flocculans	GAK50080.1	364	364	0.99	3e-117	0.42
alpha/beta hydrolase	Cardiobacterium hominis	WP_079541179.1	436	436	0.94	2e-145	0.48
hypothetical protein	Caulobacter sp. BP25	WP_099445133.1	239	239	1	1e-68	0.31
Uncharacterised protein	Chlamydia trachomatis	CRH62156.1	111	111	0.5	4e-22	0.28
alpha/beta hydrolase	Chryseobacterium gambrini	WP_076389843.1	483	483	0.98	1e-163	0.5
hypothetical protein	Clostridiaceae bacterium MS3	WP_044965801.1	449	449	0.94	3e-151	0.49
MULTISPECIES: hypothetical protein	Clostridiales	WP_009253293.1	450	450	0.94	2e-151	0.49
MULTISPECIES: hypothetical protein	Clostridium	WP_043853791.1	507	507	0.93	6e-173	0.52
hypothetical protein	Clostridium bornimense	WP_044036287.1	246	246	0.89	2e-71	0.34
hypothetical protein	Clostridium botulinum	WP_061280369.1	492	492	0.93	5e-167	0.51
hypothetical protein	Clostridium butyricum	WP_043667115.1	136	208	0.96	2e-30	0.3
hypothetical protein Q607_CBUC00216G0097	Clostridium butyricum DORA_1	ETI87576.1	437	437	0.93	4e-146	0.45
hypothetical protein	Clostridium disporicum	WP_055291246.1	477	477	0.93	6e-162	0.51
putative uncharacterized protein	Clostridium hathewayi CAG:224	CCZ63320.1	420	420	0.94	5e-139	0.44
hypothetical protein	Clostridium saudiense	WP_042399308.1	481	481	0.93	1e-163	0.51
putative uncharacterized protein	Clostridium sp. CAG:411	CDE42469.1	156	156	0.54	2e-38	0.34
esterase	Clostridium sp. HMSC19A10	WP_070780088.1	135	208	0.95	3e-30	0.3
Esterase/lipase	Clostridium sp. IBUN22A	KJZ88386.1	227	227	0.52	1e-67	0.45
hypothetical protein	Clostridium sp. SY8519	WP_013978042.1	187	187	0.99	3e-48	0.29
hypothetical protein HMPREF1248_1559	Coriobacteriaceae bacterium BV3Ac1	ERL12522.1	117	117	0.53	5e-24	0.3
hypothetical protein	Corynebacterium durum	WP_040358584.1	259	259	0.89	1e-76	0.36
hypothetical protein HMPREF9997_00124	Corynebacterium durum F0235	EKX92458.1	259	259	0.89	3e-77	0.36
hypothetical protein Clow_01198	Corynebacterium lowii	KQB86279.1	135	135	0.55	5e-31	0.32
esterase	Corynebacterium vitaeruminis	WP_025253616.1	117	117	0.5	3e-24	0.31
hypothetical protein B843_11260	Corynebacterium vitaeruminis DSM 20294	AHI23630.1	117	117	0.51	3e-24	0.31
hypothetical protein	Curvibacter gracilis	WP_027478296.1	218	218	0.92	4e-60	0.33
hypothetical protein	Curvibacter lanceolatus	WP_019577166.1	216	216	0.92	3e-59	0.32
hypothetical protein Csp_F37470	Curvibacter putative symbiont of Hydra magnipapillata	CBA31426.1	518	518	0.97	7e-178	0.51
alpha/beta hydrolase	Curvibacter sp. AEP1-3	WP_087496171.1	517	517	0.98	3e-177	0.51
alpha/beta hydrolase	Cytophagaceae bacterium BCCC1	OYU65956.1	449	449	0.98	9e-151	0.49
Tat pathway signal protein	Cytophagales bacterium CG18_big_fil_WC_8_21_14_2_50_42_9	PIQ22790.1	241	241	0.86	6e-71	0.37
hypothetical protein	Dakarella massiliensis	WP_049687449.1	381	381	0.93	5e-124	0.42
hypothetical protein	Deinococcus aquatilis	WP_026298521.1	498	498	0.98	1e-169	0.49
alpha/beta hydrolase	Dendrosporobacter quercicolus	WP_092072849.1	523	523	0.99	6e-179	0.52
hypothetical protein	Devosia sp. Root635	WP_082555114.1	228	228	0.97	3e-64	0.29
putative uncharacterized protein	Dialister sp. CAG:357	CDD80767.1	155	155	0.62	4e-37	0.33
hypothetical protein	Dorea longicatena	WP_055182242.1	442	442	0.93	3e-148	0.47
hypothetical protein	Duganella sp. CF402	WP_092274201.1	225	225	0.93	5e-63	0.35
hypothetical protein SAMN05444362_106166	Dysgonomonas macrotermitis	SHF45061.1	488	488	0.99	1e-165	0.49
alpha/beta hydrolase	Eikenella sp. NML01-A-086	WP_067442470.1	518	518	0.95	1e-177	0.52
alpha/beta hydrolase	Eikenella sp. NML97-A-109	WP_067444559.1	518	518	0.95	2e-177	0.52
alpha/beta hydrolase	Eisenbergiella tayi	WP_069157180.1	446	446	0.94	1e-149	0.49
hypothetical protein	Emticicia sp. MM	WP_064197867.1	453	453	0.98	2e-152	0.49
alpha/beta hydrolase	Enterococcus sp. 3H8_DIV0648	WP_088934619.1	437	437	0.93	6e-146	0.46
hypothetical protein	Eubacterium oxidoreducens	WP_090172711.1	158	158	0.91	8e-38	0.28
alpha/beta hydrolase	Faecalibacterium sp. An122	OUQ33423.1	361	361	0.85	5e-117	0.42
alpha/beta hydrolase	Flavobacterium rivuli	WP_081621307.1	473	473	0.98	1e-159	0.48
alpha/beta hydrolase	Flavobacterium rivuli WB 3.3-2 = DSM 21788	KGO86325.1	473	473	0.98	7e-160	0.48
alpha/beta hydrolase	Flavobacterium sp. LM4	WP_078227673.1	483	483	0.99	8e-164	0.49
alpha/beta hydrolase	Flectobacillus sp. BAB-3569	WP_095164567.1	479	479	0.98	3e-162	0.5
hypothetical protein	Fusicatenibacter saccharivorans	WP_055226202.1	438	438	0.93	7e-147	0.44
alpha/beta hydrolase	Fusicatenibacter sp. 2789STDY5834925	WP_087758336.1	434	434	0.94	3e-145	0.48
alpha/beta hydrolase	Gallibacterium salpingitidis	WP_066105535.1	531	531	0.94	0.0	0.54
hypothetical protein	Gordonia amarae	WP_005188373.1	209	271	0.89	4e-57	0.38
alpha/beta hydrolase	Haemophilus massiliensis	WP_032107968.1	535	535	0.96	0.0	0.53
hypothetical protein	Hartmannibacter diazotrophicus	WP_099557779.1	247	247	0.95	2e-72	0.34
alpha/beta hydrolase	Herbaspirillum huttiense	WP_084320006.1	404	404	0.95	2e-132	0.41
alpha/beta hydrolase	Herbaspirillum sp. WT00C	WP_075258186.1	488	488	0.93	4e-165	0.48
hypothetical protein	Hungatella hathewayi	WP_002602406.1	395	395	0.95	3e-129	0.44
hypothetical protein	Hylemonella gracilis	WP_006297907.1	325	423	0.98	3e-101	0.42
alpha/beta hydrolase	Kingella denitrificans	WP_094576219.1	447	447	0.86	7e-151	0.52
MULTISPECIES: tannase	Lachnoclostridium	WP_065547660.1	157	232	0.93	7e-38	0.31
alpha/beta hydrolase	Lachnoclostridium sp. An14	WP_087219107.1	414	414	0.94	1e-137	0.45
alpha/beta hydrolase	Lachnospiraceae bacterium 6_1_37FAA	WP_008977089.1	453	453	0.93	8e-153	0.47
hypothetical protein	Lachnospiraceae bacterium MA2020	WP_044918876.1	152	213	0.81	4e-36	0.32
alpha/beta hydrolase	Lachnospiraceae bacterium Marseille-P3773	WP_099470215.1	429	429	0.93	1e-142	0.45
alpha/beta hydrolase	Lachnospiraceae bacterium NLAE-zl-G231	WP_089976529.1	446	446	0.94	5e-150	0.49
tannase	Lactobacillales bacterium	WP_099973896.1	167	167	0.96	1e-41	0.29
MULTISPECIES: hypothetical protein	Lactobacillus	WP_021731031.1	396	396	0.94	2e-130	0.44
hypothetical protein	Lactobacillus alimentarius	WP_057737960.1	370	370	0.85	8e-121	0.44
tannase	Lactobacillus alimentarius DSM 20249	KRK77605.1	384	384	0.9	2e-125	0.44
alpha/beta hydrolase	Lactobacillus apodemi	WP_082587116.1	407	407	0.92	5e-134	0.45
hypothetical protein FC32_GL001610	Lactobacillus apodemi DSM 16634 = JCM 16172	KRL87383.1	407	407	0.92	4e-134	0.45
hypothetical protein	Lactobacillus collinoides	WP_056997092.1	129	191	0.84	4e-28	0.33
hypothetical protein	Lactobacillus curieae	WP_035167963.1	147	203	0.82	3e-34	0.35
hypothetical protein	Lactobacillus fabifermentans	WP_024623642.1	380	380	0.93	1e-122	0.44
hypothetical protein ABB45_00445	Lactobacillus farciminis	AKP02231.1	411	411	0.93	2e-136	0.45
hypothetical protein	Lactobacillus gastricus	WP_056937570.1	379	379	0.86	3e-124	0.43
tannase	Lactobacillus gastricus DSM 16045	KRM01697.1	395	395	0.93	3e-130	0.43
hypothetical protein	Lactobacillus ginsenosidimutans	WP_064505442.1	425	425	0.93	2e-140	0.46
hypothetical protein	Lactobacillus herbarum	WP_048000607.1	161	161	0.91	2e-39	0.31
hypothetical protein	Lactobacillus namurensis	WP_056943959.1	133	193	0.77	1e-29	0.32
tannase	Lactobacillus namurensis DSM 19117	KRK76442.1	133	193	0.77	1e-29	0.32
hypothetical protein	Lactobacillus parabrevis	WP_020089432.1	375	375	0.93	6e-122	0.42
tannase	Lactobacillus parabrevis ATCC 53295	KRK36791.1	375	375	0.93	5e-122	0.42
tannase	Lactobacillus paracollinoides	WP_065911469.1	129	193	0.91	3e-28	0.32
tannase	Lactobacillus paraplantarum	BAN81686.1	393	393	0.93	5e-129	0.43
tannase	Lactobacillus paucivorans	WP_083488466.1	373	373	0.93	2e-121	0.42
tannase	Lactobacillus pentosus	BAN81693.1	382	382	0.93	1e-124	0.42
tannase	Lactobacillus pentosus DSM 20314	KRK24099.1	309	309	0.72	2e-97	0.44
tannase	Lactobacillus pentosus IG1	CCC17686.1	394	394	0.93	1e-129	0.43
tannase	Lactobacillus senmaizukei	WP_061775673.1	319	319	0.93	2e-100	0.38
hypothetical protein	Lactobacillus spicheri	WP_045807561.1	159	159	0.88	1e-38	0.31
hypothetical protein	Lactobacillus versmoldensis	WP_010625172.1	449	449	0.93	4e-150	0.48
tannase	Lactobacillus zymae	WP_087741482.1	160	160	0.88	8e-39	0.31
tannase	Lactobacillus zymae DSM 19395	KRL08696.1	160	160	0.88	3e-39	0.31
alpha/beta hydrolase	Lactomassilus timonensis	WP_102342222.1	435	435	0.93	5e-145	0.45
hypothetical protein HMPREF0551_1913	Lautropia mirabilis ATCC 51599	EFV94473.1	283	283	0.51	3e-88	0.53
hypothetical protein	Loktanella fryxellensis	WP_089905287.1	194	194	0.95	1e-51	0.29
Tat pathway signal sequence domain protein	Luteimonas sp. 100111	WP_096299531.1	207	207	0.89	7e-57	0.34
hypothetical protein	Lysinimicrobium gelatinilyticum	WP_062516002.1	239	239	0.93	7e-69	0.32
hypothetical protein	Lysinimicrobium iriomotense	WP_082098960.1	251	251	0.93	2e-73	0.32
hypothetical protein	Mannheimia granulomatis	WP_027074392.1	529	529	0.99	0.0	0.52
hypothetical protein	Mannheimia haemolytica	WP_042803418.1	521	521	0.99	9e-179	0.51
hypothetical protein L278_03555	Mannheimia haemolytica D35	EPY98683.1	521	521	0.99	2e-178	0.52
alpha/beta superfamily hydrolase	Mannheimia haemolytica serotype A2 str. OVINE	EEY10213.1	352	352	0.66	1e-114	0.55
hypothetical protein	Mannheimia massilioguelmaensis	WP_052506678.1	531	531	0.94	0.0	0.56
hypothetical protein X781_14780	Mannheimia sp. USDA-ARS-USMARC-1261	AHG73625.1	526	526	0.94	1e-180	0.54
hypothetical protein	Mannheimia varigena	WP_025217581.1	546	546	0.99	0.0	0.53
hypothetical protein X874_12510	Mannheimia varigena USDA-ARS-USMARC-1312	AHG77886.1	523	523	0.94	2e-179	0.54
hypothetical protein X875_7480	Mannheimia varigena USDA-ARS-USMARC-1388	AHG79366.1	532	532	0.99	0.0	0.52
hypothetical protein	Megasphaera massiliensis	WP_044503365.1	481	481	0.95	1e-162	0.48
alpha/beta hydrolase	Megasphaera sp. BL7	EPP16290.1	382	382	0.83	3e-124	0.47
hypothetical protein	Megasphaera sp. BV3C16-1	WP_023052664.1	429	429	0.95	3e-141	0.45
alpha/beta hydrolase	Megasphaera sp. DISK 18	WP_065359871.1	485	485	1	5e-164	0.46
hypothetical protein	Megasphaera sp. DJF_B143	WP_059076040.1	444	444	0.93	1e-147	0.47
hypothetical protein	Megasphaera sp. Marseille-P4857	WP_101913028.1	430	430	0.95	1e-141	0.45
hypothetical protein	Megasphaera sp. MJR8396C	WP_062411753.1	486	486	0.94	2e-164	0.49
hypothetical protein	Megasphaera sp. NM10	WP_020311818.1	468	468	0.95	3e-157	0.48
hypothetical protein	Methanobrevibacter millerae	WP_058739105.1	131	204	0.83	5e-29	0.31
esterase	Methanolobus profundi	WP_091933628.1	136	136	0.54	2e-30	0.33
hypothetical protein	Methanolobus tindarius	WP_023846245.1	133	202	0.82	2e-29	0.32
hypothetical protein AD742_11500	Methylibium sp. NZG	KNZ32535.1	234	234	0.92	1e-66	0.31
alpha/beta hydrolase	Mitsuokella jalaludinii	WP_036378510.1	426	426	0.95	3e-140	0.44
hypothetical protein	Mitsuokella multacida	WP_005842763.1	423	423	0.95	3e-139	0.45
alpha/beta hydrolase	Moraxella cuniculi	WP_078310392.1	470	470	0.93	1e-158	0.5
hypothetical protein	Moraxella equi	WP_079326534.1	452	452	0.93	2e-151	0.51
alpha/beta hydrolase	Moraxella oblonga	WP_084349563.1	513	513	0.9	2e-175	0.57
hypothetical protein B0680_09475	Moraxella pluranimalium	OOS22068.1	493	493	0.95	3e-167	0.52
alpha/beta hydrolase	Moraxella porci	WP_078317508.1	501	501	0.97	3e-171	0.52
alpha/beta hydrolase	Morococcus cerebrosus	WP_049227606.1	481	481	0.98	4e-163	0.49
MULTISPECIES: hypothetical protein	Mycobacterium	WP_051252060.1	272	272	0.92	2e-81	0.36
hypothetical protein	Mycobacterium cosmeticum	WP_051561114.1	272	272	0.92	2e-81	0.36
hypothetical protein	Mycobacterium vaccae	WP_003929072.1	236	236	0.93	8e-68	0.33
hypothetical protein	Necropsobacter massiliensis	WP_040976815.1	534	534	0.96	0.0	0.53
hypothetical protein	Necropsobacter rosorum	WP_032093251.1	536	536	0.94	0.0	0.54
alpha/beta hydrolase	Neisseria arctica	WP_047761273.1	503	503	0.99	6e-172	0.52
alpha/beta hydrolase	Neisseria sp. 10022	WP_096296152.1	468	468	0.94	5e-158	0.49
alpha/beta hydrolase	Neisseria sp. 10023	WP_089035205.1	474	474	0.93	1e-160	0.51
alpha/beta hydrolase	Neisseria sp. HMSC055F11	WP_070613474.1	483	483	0.98	7e-164	0.5
alpha/beta hydrolase	Neisseria sp. HMSC055H02	WP_070679104.1	484	484	0.98	2e-164	0.49
alpha/beta hydrolase	Neisseria sp. HMSC056A03	WP_070748319.1	479	479	0.98	2e-162	0.5
alpha/beta hydrolase	Neisseria sp. HMSC063B05	WP_070625251.1	479	479	0.98	1e-162	0.5
alpha/beta hydrolase	Neisseria sp. HMSC064D07	WP_070826333.1	486	486	0.98	6e-165	0.5
alpha/beta hydrolase	Neisseria sp. HMSC064E01	WP_070497995.1	484	484	0.98	3e-164	0.5
alpha/beta hydrolase	Neisseria sp. HMSC064F04	WP_070865505.1	480	480	0.98	7e-163	0.5
alpha/beta hydrolase	Neisseria sp. HMSC068C04	WP_070591612.1	487	487	0.98	1e-165	0.5
alpha/beta hydrolase	Neisseria sp. HMSC068C12	WP_070695144.1	479	479	0.98	2e-162	0.49
alpha/beta hydrolase	Neisseria sp. HMSC072B12	WP_070504025.1	479	479	0.98	2e-162	0.49
alpha/beta hydrolase	Neisseria sp. HMSC072F04	WP_070656230.1	483	483	0.98	6e-164	0.49
alpha/beta hydrolase	Neisseria sp. HMSC073G10	WP_070647233.1	482	482	0.98	1e-163	0.49
alpha/beta hydrolase	Neisseria sp. HMSC078C12	WP_070850392.1	480	480	0.98	1e-162	0.49
alpha/beta hydrolase	Neisseria sp. HMSC15C08	WP_070492036.1	482	482	0.98	2e-163	0.49
alpha/beta hydrolase	Neisseria sp. HMSC31F04	WP_070452136.1	454	454	0.86	1e-153	0.52
alpha/beta hydrolase	Neisseria sp. N177_16	WP_100563400.1	473	473	0.94	5e-160	0.49
alpha/beta hydrolase	Neisseria sp. N95_16	WP_095502143.1	470	470	0.94	1e-158	0.49
hypothetical protein LY90DRAFT_678545	Neocallimastix californiae	ORY03691.1	145	145	0.85	1e-33	0.32
Tat pathway signal protein	Nocardia abscessus	WP_083899163.1	252	252	0.92	3e-74	0.36
Tat pathway signal protein	Nocardia amamiensis	WP_067475520.1	261	261	0.92	2e-77	0.37
alpha/beta hydrolase	Nocardia araoensis	WP_039796217.1	265	265	0.93	5e-79	0.37
hypothetical protein	Nocardia asiatica	WP_043720525.1	265	265	0.93	2e-79	0.37
Tat pathway signal protein	Nocardia beijingensis	WP_067803394.1	241	241	0.93	4e-70	0.37
hypothetical protein	Nocardia exalbida	WP_040872365.1	278	278	0.95	8e-84	0.37
Tat pathway signal protein	Nocardia gamkensis	WP_062971210.1	263	263	0.93	2e-78	0.37
alpha/beta hydrolase	Nocardia niwae	WP_084489335.1	256	256	0.93	1e-75	0.36
hypothetical protein	Nocardia pneumoniae	WP_040774819.1	271	271	0.92	3e-81	0.37
hypothetical protein	Nocardioides sp. Iso805N	WP_017934290.1	121	181	0.74	2e-25	0.29
hypothetical protein	Oceanobacter kriegii	WP_084645140.1	204	204	0.98	3e-55	0.3
tannase	Oenococcus oeni	WP_071417625.1	362	362	0.85	1e-117	0.44
hypothetical protein	Olegusella massiliensis	WP_035097822.1	117	117	0.53	4e-24	0.3
hypothetical protein	Olivibacter sitiensis	WP_051292897.1	471	471	0.97	5e-159	0.47
MULTISPECIES: tannase	Olsenella	WP_078686458.1	124	174	0.8	1e-26	0.31
hypothetical protein	Olsenella scatoligenes	WP_059053436.1	127	190	0.79	1e-27	0.3
tannase	Olsenella sp. An188	WP_087352199.1	117	117	0.53	4e-24	0.29
tannase	Olsenella sp. An270	WP_087226868.1	130	130	0.85	2e-28	0.26
tannase	Olsenella sp. An285	WP_087217215.1	114	114	0.52	3e-23	0.28
hypothetical protein	Olsenella sp. DNF00959	WP_062529802.1	112	161	0.76	2e-22	0.31
tannase	Olsenella sp. HMSC062G07	WP_070639793.1	112	112	0.51	2e-22	0.3
tannase	Olsenella sp. kh2p3	WP_072354221.1	129	192	0.79	6e-28	0.3
tannase	Olsenella sp. KH3B4	WP_091003916.1	127	189	0.79	2e-27	0.3
tannase	Olsenella sp. Marseille-P2912	WP_075279635.1	119	119	0.57	8e-25	0.28
tannase	Olsenella sp. Marseille-P3256	WP_072372611.1	105	105	0.85	3e-20	0.23
tannase	Olsenella sp. SIT9	WP_058271208.1	112	112	0.51	2e-22	0.3
tannase	Olsenella umbonata	WP_090847198.1	125	166	0.95	9e-27	0.3
tannase	Olsenella urininfantis	WP_077598255.1	130	130	0.87	1e-28	0.25
hypothetical protein	Oribacterium sp. C9	WP_078038214.1	175	175	0.89	7e-44	0.27
hypothetical protein	Oribacterium sp. FC2011	WP_031548809.1	171	171	0.85	1e-42	0.28
hypothetical protein SAMN05216349_1271	Oribacterium sp. KHPX15	SEA75869.1	171	171	0.88	1e-42	0.28
hypothetical protein	Oribacterium sp. NK2B42	WP_029199624.1	169	169	0.88	4e-42	0.28
hypothetical protein	Oribacterium sp. P6A1	WP_036608413.1	143	201	0.88	6e-33	0.31
hypothetical protein	Oscillibacter valericigenes	WP_014117456.1	107	149	0.57	5e-21	0.37
hypothetical protein	Oscillochloris trichoides	WP_006562693.1	142	219	0.82	1e-32	0.34
alpha/beta hydrolase	Ottowia sp. Marseille-P4747	WP_102283294.1	451	451	0.93	5e-151	0.5
alpha/beta hydrolase	Ottowia sp. oral taxon 894	WP_082203195.1	452	452	0.93	1e-151	0.5
alpha/beta hydrolase	Paenibacillus bovis	ANF97085.1	526	526	0.98	4e-178	0.52
alpha/beta hydrolase	Paenibacillus odorifer	OMD37869.1	532	532	0.99	3e-180	0.49
hypothetical protein BK122_24640	Paenibacillus pabuli	OME78090.1	486	486	0.98	2e-162	0.5
hypothetical protein	Paenibacillus sp. Aloe-11	WP_007429739.1	531	531	0.99	0.0	0.55
hypothetical protein	Pantoea sp. VS1	WP_088516980.1	124	124	0.57	4e-28	0.32
hypothetical protein	Pasteurella bettyae	WP_005760817.1	526	526	0.94	1e-180	0.56
hypothetical protein ABS76_01855	Pelagibacterium sp. SCN 64-44	ODT83686.1	228	228	0.92	4e-64	0.32
hypothetical protein	Pelomonas sp. KK5	WP_077034395.1	215	215	0.92	7e-59	0.32
carbohydrate-binding module family 1 protein	Piromyces sp. E2	OUM68784.1	143	201	0.78	1e-32	0.33
Tat pathway signal sequence domain protein	Piscicoccus intestinalis	WP_068429602.1	281	281	0.93	1e-84	0.36
hypothetical protein	Porphyromonas somerae	WP_060935066.1	286	286	0.99	5e-87	0.35
alpha/beta hydrolase	Propionispora vibrioides	WP_091747547.1	478	478	0.94	6e-162	0.49
hypothetical protein SAMN05880557_104354	Pseudacidovorax sp. RU35E	SIQ58561.1	203	203	0.92	3e-54	0.31
hypothetical protein	Pseudobutyrivibrio sp. MD2005	WP_028235129.1	152	208	0.78	3e-36	0.34
MULTISPECIES: hypothetical protein	Pseudomonas	WP_010795477.1	217	217	0.99	3e-60	0.32
hypothetical protein	Pseudomonas luteola	WP_019364285.1	213	213	0.99	2e-58	0.32
hypothetical protein	Pseudopropionibacterium propionicum	WP_041696491.1	127	179	0.75	2e-27	0.32
hypothetical protein	Pseudorhodoferax sp. Leaf274	WP_056897636.1	218	218	0.92	3e-60	0.32
hypothetical protein	Rheinheimera texasensis	WP_084164466.1	458	458	0.92	5e-154	0.47
hypothetical protein	Rhizobium sp. RU36D	WP_084368250.1	212	212	0.93	3e-58	0.31
hypothetical protein	Rhizobium sp. TH135	WP_102019274.1	211	211	0.93	4e-58	0.3
hypothetical protein	Rhodobacteraceae bacterium MCCC 1A06712	WP_086452343.1	224	224	0.97	4e-63	0.32
hypothetical protein CFE34_02370	Rhodobacteraceae bacterium PARR1	OYU19947.1	140	140	0.61	8e-34	0.29
esterase	Rhodococcus sp. 14-2470-1a	WP_094656168.1	129	185	0.74	4e-28	0.31
alpha/beta hydrolase	Riemerella anatipestifer	WP_052911149.1	461	461	0.98	2e-155	0.5
hypothetical protein	Robinsoniella peoriensis	WP_070042122.1	142	199	0.85	2e-32	0.33
hypothetical protein	Robinsoniella sp. KNHs210	WP_027292088.1	142	199	0.85	3e-32	0.33
hypothetical protein RHS_3262	Robinsoniella sp. RHS	KLU70841.1	139	194	0.85	3e-31	0.33
alpha/beta hydrolase	Rodentibacter genomosp. 1	WP_077541144.1	540	540	0.94	0.0	0.55
alpha/beta hydrolase	Rodentibacter genomosp. 2	WP_077544946.1	541	541	0.94	0.0	0.56
alpha/beta hydrolase	Rodentibacter mrazii	WP_077493831.1	541	541	0.94	0.0	0.55
hypothetical protein	Roseburia intestinalis	WP_055194395.1	422	422	0.94	4e-140	0.45
hypothetical protein RO1_26850	Roseburia intestinalis XB6B4	CBL13128.1	424	424	0.94	6e-141	0.46
hypothetical protein	Roseburia inulinivorans	WP_055039502.1	421	421	0.94	2e-139	0.45
esterase/lipase	Rubellimicrobium thermophilum	WP_021096627.1	159	159	0.77	2e-39	0.31
hypothetical protein	Ruminococcaceae bacterium P7	WP_092968932.1	172	172	0.85	8e-44	0.29
alpha/beta hydrolase	Runella slithyformis	WP_013927290.1	464	464	0.99	7e-157	0.49
alpha/beta hydrolase	Selenomonas ruminantium	WP_074813007.1	463	463	0.94	2e-155	0.5
hypothetical protein	Selenomonas sp. AE3005	WP_051586482.1	464	464	0.96	4e-156	0.49
hypothetical protein	Selenomonas sp. FOBRC6	WP_009655628.1	413	413	0.94	5e-136	0.45
hypothetical protein	Selenomonas sp. FOBRC9	WP_009658619.1	420	420	0.93	9e-139	0.46
hypothetical protein	Slackia heliotrinireducens	WP_012799338.1	129	190	0.78	4e-28	0.32
hypothetical protein SAMN05421778_11011	Sphaerotilus natans	SIR41366.1	464	464	0.99	3e-156	0.44
hypothetical protein X805_37420	Sphaerotilus natans subsp. natans DSM 6575	KDB50669.1	464	464	0.99	3e-156	0.44
MULTISPECIES: hypothetical protein	Staphylococcus	WP_002460564.1	134	134	0.57	5e-30	0.31
hypothetical protein	Staphylococcus gallinarum	WP_042737782.1	170	170	0.99	1e-42	0.28
hypothetical protein	Staphylococcus pasteuri	WP_046466964.1	167	167	0.89	1e-41	0.31
hypothetical protein	Staphylococcus sp. E463	WP_017636638.1	170	170	0.95	2e-42	0.3
esterase	Staphylococcus sp. HMSC13A10	WP_070453041.1	169	169	0.95	3e-42	0.3
hypothetical protein	Streptacidiphilus jeojiense	WP_030257123.1	148	148	0.88	5e-35	0.26
tannase	Streptococcus equinus	WP_074480019.1	141	208	0.81	2e-32	0.34
MULTISPECIES: hypothetical protein	Streptomyces	WP_033225864.1	239	239	0.93	8e-69	0.34
hypothetical protein	Streptomyces avermitilis	WP_010983463.1	262	262	0.95	8e-78	0.36
Tat pathway signal sequence domain protein	Streptomyces bungoensis	WP_061918804.1	258	258	0.92	6e-76	0.34
hypothetical protein	Streptomyces canus	WP_059206859.1	254	254	0.92	1e-74	0.34
hypothetical protein	Streptomyces cyaneogriseus	WP_044379619.1	178	178	0.93	1e-45	0.3
Tat pathway signal sequence domain protein	Streptomyces diastatochromogenes	WP_094217239.1	249	249	0.92	2e-72	0.35
Tat pathway signal sequence domain protein	Streptomyces fulvoviolaceus	WP_043452985.1	248	248	0.92	4e-72	0.35
Tat pathway signal sequence domain protein	Streptomyces griseoruber	WP_055633781.1	260	260	0.96	7e-77	0.34
hypothetical protein	Streptomyces himastatinicus	WP_009716685.1	269	269	0.93	6e-80	0.37
hypothetical protein	Streptomyces hokutonensis	WP_019075161.1	201	201	0.89	1e-54	0.31
hypothetical protein	Streptomyces humi	WP_046731001.1	233	233	0.93	2e-66	0.34
Tat pathway signal sequence domain protein	Streptomyces hyaluromycini	WP_089102398.1	253	253	0.93	3e-74	0.35
hypothetical protein	Streptomyces ipomoeae	WP_048819472.1	276	276	0.94	5e-83	0.36
Tat pathway signal sequence domain protein	Streptomyces ipomoeae 91-03	EKX69314.1	276	276	0.94	6e-83	0.36
hypothetical protein	Streptomyces lavenduligriseus	WP_051816197.1	199	199	0.93	1e-53	0.31
Conserved Hypothetical Protein	Streptomyces leeuwenhoekii	CQR65311.1	173	173	0.99	9e-44	0.27
hypothetical protein SLINC_3740	Streptomyces lincolnensis	ANS65964.1	242	242	0.89	7e-70	0.34
hypothetical protein	Streptomyces luteus	WP_052412544.1	185	185	1	2e-48	0.29
hypothetical protein	Streptomyces mangrovisoli	WP_063777736.1	196	196	0.93	4e-52	0.32
hypothetical protein	Streptomyces mirabilis	WP_037736351.1	276	276	0.95	4e-83	0.36
Tat pathway signal sequence domain protein	Streptomyces olivochromogenes	WP_067374240.1	266	266	0.95	8e-79	0.35
hypothetical protein	Streptomyces phaeochromogenes	WP_055616386.1	272	272	0.95	1e-81	0.36
hypothetical protein	Streptomyces prunicolor	WP_019058144.1	149	149	0.88	4e-35	0.27
Tat pathway signal sequence domain protein	Streptomyces pseudovenezuelae	KUM83394.1	266	266	0.92	5e-79	0.37
Tat pathway signal sequence domain protein	Streptomyces resistomycificus	WP_051870092.1	246	246	0.89	2e-71	0.35
hypothetical protein	Streptomyces rochei	WP_086875459.1	234	234	0.93	1e-66	0.31
hypothetical protein	Streptomyces sclerotialus	WP_078493697.1	182	182	0.93	2e-47	0.3
hypothetical protein	Streptomyces sp. 303MFCol5.2	WP_020132008.1	264	264	0.92	3e-78	0.35
Tat pathway signal sequence domain protein	Streptomyces sp. 3213	WP_093628425.1	258	258	0.93	7e-76	0.35
hypothetical protein CLW15_4115	Streptomyces sp. 73	PKV57102.1	256	256	0.92	2e-75	0.35
Tat pathway signal sequence domain protein	Streptomyces sp. 93	WP_099946512.1	265	265	0.95	1e-78	0.35
Tat pathway signal protein	Streptomyces sp. 94	WP_099925576.1	266	266	0.93	2e-79	0.36
hypothetical protein CW362_25395	Streptomyces sp. A249	PKT70219.1	215	215	0.93	2e-59	0.34
hypothetical protein SAMN06272765_3229	Streptomyces sp. Ag109_G2-15	SOD85795.1	257	257	0.92	1e-75	0.35
hypothetical protein SAMN06272727_3444	Streptomyces sp. Ag82_G6-1	SOD46094.1	262	262	0.95	2e-77	0.35
Tat pathway signal protein	Streptomyces sp. Ag82_O1-15	WP_095853978.1	263	263	0.93	3e-78	0.36
Tat pathway signal protein	Streptomyces sp. B9173	WP_081554046.1	271	271	0.93	6e-81	0.36
hypothetical protein AMK33_00990	Streptomyces sp. CB02400	OKK14168.1	185	185	0.93	4e-48	0.3
Tat pathway signal sequence domain protein	Streptomyces sp. CdTB01	WP_058924727.1	260	260	0.92	1e-76	0.36
Tat pathway signal sequence domain protein	Streptomyces sp. cf386	WP_093904546.1	249	249	0.89	1e-72	0.35
hypothetical protein	Streptomyces sp. CS113	WP_087810870.1	149	209	0.7	3e-35	0.42
hypothetical protein	Streptomyces sp. HmicA12	WP_018533808.1	270	270	0.95	1e-80	0.36
hypothetical protein	Streptomyces sp. KS_5	WP_037865229.1	244	244	0.89	9e-71	0.35
hypothetical protein B046DRAFT_05858	Streptomyces sp. LamerLS-316	SCK53667.1	187	187	0.93	5e-49	0.3
hypothetical protein	Streptomyces sp. M41(2017)	WP_081222326.1	197	197	0.93	2e-52	0.31
hypothetical protein	Streptomyces sp. MBT28	WP_046248363.1	234	234	0.93	2e-66	0.31
Tat pathway signal sequence domain protein	Streptomyces sp. MMG1121	WP_053657807.1	261	261	0.93	3e-77	0.36
hypothetical protein	Streptomyces sp. MMG1533	WP_053753157.1	261	261	0.92	2e-77	0.36
hypothetical protein	Streptomyces sp. NBRC 110468	WP_062645463.1	273	273	0.93	7e-82	0.36
Tat pathway signal sequence domain protein	Streptomyces sp. NRRL B-24085	WP_053851809.1	250	250	0.94	5e-73	0.34
hypothetical protein	Streptomyces sp. NRRL F-525	WP_033286518.1	250	250	0.93	6e-73	0.34
hypothetical protein	Streptomyces sp. NRRL S-646	WP_030940952.1	252	252	0.92	1e-73	0.35
Tat pathway signal sequence domain protein	Streptomyces sp. OK228	WP_097289098.1	268	268	0.92	8e-80	0.36
hypothetical protein BDB14_6222	Streptomyces sp. OK885	PKW37137.1	266	266	0.93	2e-79	0.36
Tat pathway signal protein	Streptomyces sp. OV198	WP_097225520.1	266	266	0.93	1e-79	0.36
Tat pathway signal sequence domain protein	Streptomyces sp. PAN_FS17	WP_093746416.1	247	247	0.89	1e-71	0.35
hypothetical protein	Streptomyces sp. Root1310	WP_057600742.1	253	253	0.93	7e-74	0.33
hypothetical protein	Streptomyces sp. Root369	WP_057608819.1	255	255	0.93	9e-75	0.33
hypothetical protein	Streptomyces sp. RTd22	WP_063733150.1	233	233	0.93	3e-66	0.33
Tat pathway signal sequence domain protein	Streptomyces sp. SA15	WP_095752068.1	247	247	0.92	8e-72	0.34
Tat pathway signal sequence domain protein	Streptomyces sp. TSRI0107	WP_073941545.1	262	262	0.92	2e-77	0.35
hypothetical protein	Streptomyces sp. WM6386	WP_046259026.1	240	240	0.89	3e-69	0.34
hypothetical protein	Streptomyces sp. XY006	WP_094057605.1	206	206	0.93	4e-56	0.3
Tat pathway signal sequence domain protein	Streptomyces sviceus	WP_037900497.1	231	231	0.74	7e-66	0.39
conserved hypothetical protein	Streptomyces sviceus ATCC 29083	EDY53581.2	231	231	0.75	2e-65	0.39
Tat pathway signal sequence domain protein	Streptomyces tsukubensis	OON80102.1	256	256	0.9	4e-75	0.36
hypothetical protein	Streptomyces turgidiscabies	WP_006374647.1	268	268	0.9	9e-80	0.36
hypothetical protein	Streptomyces xylophagus	WP_043673840.1	256	256	0.93	4e-75	0.34
Tat pathway signal protein	Streptomyces yerevanensis	WP_033320326.1	242	242	0.75	1e-71	0.41
hypothetical protein	Succiniclasticum ruminis	WP_093730486.1	426	426	0.94	4e-138	0.44
uncharacterized protein BN620_01460	Sutterella sp. CAG:351	CDE49998.1	378	378	0.93	1e-122	0.42
hypothetical protein	Thermoanaerobacterium thermosaccharolyticum	WP_013297215.1	217	217	0.52	1e-63	0.45
hypothetical protein ATZ99_15310	Thermovenabulum gondwanense	KYO65495.1	537	537	0.99	0.0	0.54
hypothetical protein	Thioflexothrix psekupsii	WP_086487651.1	202	202	0.92	1e-54	0.31
hypothetical protein	Thiothrix eikelboomii	WP_078923522.1	343	343	0.99	3e-109	0.41
hypothetical protein	Thiothrix flexilis	WP_020560723.1	531	531	0.99	0.0	0.52
hypothetical protein	Treponema saccharophilum	WP_002704957.1	105	105	0.87	2e-20	0.26
hypothetical protein	Treponema socranskii	WP_016521628.1	505	505	0.99	5e-173	0.51
Uncharacterised protein	uncultured Blautia sp.	SCI99825.1	242	242	0.89	3e-70	0.34
Uncharacterised protein	uncultured Clostridium sp.	SCJ69933.1	474	474	0.93	7e-161	0.5
Uncharacterised protein	uncultured Roseburia sp.	SCI31974.1	187	358	0.89	2e-47	0.31
hypothetical protein VAR608DRAFT_0725	Variovorax sp. HW608	SCK12713.1	219	219	0.93	2e-60	0.31
hypothetical protein SAMN05444680_12252	Variovorax sp. YR216	SEB24884.1	222	222	0.93	2e-61	0.32
alpha/beta hydrolase	Vibrio natriegens	WP_065300870.1	469	469	0.95	9e-159	0.5
alpha/beta hydrolase	Xanthomonas arboricola	WP_047128788.1	507	507	0.98	7e-173	0.49
alpha/beta hydrolase	Xanthomonas campestris	WP_046345497.1	506	506	0.98	2e-172	0.48
